# Supplementary material for: Rosmarinus officinalis L. Leaf Extracts and Their Metabolites Inhibit the Aryl Hydrocarbon Receptor (AhR) Activation In Vitro and in Human Keratinocytes: Potential Impact on Inflammatory Skin Diseases and Skin Cancer
Source: Molecules. 2022 Apr 13;27(8):2499. doi: 10.3390/molecules27082499 (PMC9029298; doi:10.3390/molecules27082499)
Supplement: Supplementary file 1 [file molecules-27-02499-s001.zip]

Archive with 1 entries (1 files):
- molecules-1638006-supplementary.pdf
